# Supplementary material for: HOMA Index, Vitamin D Levels, Body Composition and Cardiorespiratory Fitness in Juvenile Obesity: Data from the CHILT III Programme, Cologne
Source: Int J Environ Res Public Health. 2022 Feb 20;19(4):2442. doi: 10.3390/ijerph19042442 (PMC8872273; doi:10.3390/ijerph19042442)
Supplement: Supplementary file 1 [file ijerph-19-02442-s001.zip]

Archive with 1 entries (1 files):
- ijerph-1557707-supplementary.pdf
